# Supplementary material for: Potential Biological and Ecological Effects of Flickering Artificial Light
Source: PLoS One. 2014 May 29;9(5):e98631. doi: 10.1371/journal.pone.0098631 (PMC4038456; doi:10.1371/journal.pone.0098631)
Supplement: Table S1 — Species for which critical fusion frequencies have been measured. Includes the light source type used in the measurement of CFF values. Species are ordered by class. (XLSX) [file pone.0098631.s001.xlsx]

## Sheet: CFF_5_SuppMatt.csv
Table S1
Species	Scientific	Genus	Class	Light Exposure	CFFmax	CFFlow	CFFhigh	CFFMean	Method	Reference	Light Colour	Light Source	Light Source Factor
European eel	Anguilla anguilla	Anguilla	Actinopterygii	Low	14	14		14	Behavioural	Adrian and Matthews 1928	White	IncandecentLightBulb	Incandescent
Swordfish	Xiphias gladius	Xiphias	Actinopterygii	High	32	2	42	22	ERG	Fritsches et al. 2005		Broad Spectrum White Light LED	Luminescent
Japanese Rice Fish	Oryzias latipes	Oryzias	Actinopterygii	Variable	37	37.2		37.2	ERG	Carvalho et al. 2002	White	FluorecentLightBulb	Luminescent
Green swordtail	Xiphophorus helleri	Xiphophorus	Actinopterygii	Variable	43	43		43	ERG	Crozier & Wolf 1939
Siamese fighting fish	Betta splendens	Betta	Actinopterygii	Variable	60	30.1	60	45.05	Behavioural	Douglas and Hawryshyn 1990
Threespined stickleback	Gasterosteus aculeatus	Gasterosteus	Actinopterygii	Variable	67	67		67	Behavioural	Lythgoe 1980
Guppy	Poecilia reticulata	Poecilia	Actinopterygii	High	67	67		67	Behavioural	Lythgoe 1979
Salmon	Salmo salar	Salmo	Actinopterygii	Variable	96	48	96	72	ERG	Hanyu & Ali 1964	White	IncandecentLightBulb	Incandescent
Cane Toad	Bufo marinus	Bufo	Amphibia	Low	7	6.7		6.7	ERG	Nowak and Green 1983	White
Green frog	Rana clamitans	Rana	Amphibia	Low	21	21		21	ERG	Granit & Riddell 1934	Various	Monochromator	Monochromator
Tiger Salamander	Ambystoma tigrinum	Ambystoma	Amphibia	High	30	30		30	ERG	Creiver and Meister 1998	621nm	LED	Luminescent
Wolf Spider	Lycosa baltimoriana	Lycosa	Arachnida	Low	10	10	10	10	ERG	Devoe 1963		Glow Modulator Tube	Incandescent
Jumping Spider	Maevia inclemens	Maevia	Arachnida	High	40	40		40	ERG	Forster 1985
Great horned owl	Bubo virginianus	Bubo	Aves	Low	45	35	45	40	ERG	Ault & House, 1987	White	IncandecentLightBulb	Incandescent
Little Owl	Athene noctua	Athene	Aves	Low	50	NA	50	50	ERG	Porciatti, Fontanesi & Bagnol	White	stroboscopic lamp	Gas Discharge
Domestic Chickens	Gallus gallus domesticus	Gallus	Aves	High	83	44	83	63.5	Behavioural	Rubene et al. 2010	Various	LED
Short-eared owl	Asio fammeus	Asio	Aves	Variable	70	65	70	67.5	ERG	Bornshein & Tansley 1961
Chicken	Gallus gallus domesticus	Gallus	Aves	High	72	71.5		71.5	Behavioural	Jarvis et al. 2002	White	LED	Luminescent
Pigeon	Columba livia	Columba	Aves	High	77	77		77	Behavioural	Hendricks 1966	White	GlowModulatorTube	Incandescent
Domestic Chickens	Gallus domesticus	Gallus	Aves	High	87		87	87	Behavioural	Lisney et al. 2011	Various	LED	Luminescent
Pigeon	Columba livia	Columba	Aves	High	100	NA	100	100	ERG	Bornshein & Tansley 1961
Starling	Sturnus vulgaris	Sturnus	Aves	High	100	100		100	ERG	Maddocks et al. 2001	White	HighSpeed FlourecentTube	Luminescent
Domestic Chickens	Gallus gallus domesticus	Gallus	Aves	High	105	105		105	Behavioural	Nuboer et al. 1992
Pigeon	Columba livia	Columba	Aves	High	143	NA	143	143	ERG	Dodt & Wirth 1953
Little skate	Leucoraja erinacea	Leucoraja	Chondrichthyes	Low	30	5	30	17.5	ERG	Green & Siegel 1975	Various	Monochromator	Monochromator
Blacknosed shark	Carcharhinus acronotus	Carcharhinus	Chondrichthyes	Variable	18	18		18	ERG	McComb et al. 2010	Various	LED	Luminescent
Scalloped hammerhead shark_	Sphyrna lewini	Sphyrna	Chondrichthyes	Variable	27	27		27	ERG	McComb et al. 2010	Various	LED	Luminescent
Bonnethead shark	Sphyrna tiburo	Sphyrna	Chondrichthyes	Variable	31	31		31	ERG	McComb et al. 2010	Various	LED	Luminescent
Lemon shark	Negaprion brevirostris	Negaprion	Chondrichthyes	Variable	37	37		37	ERG	Gruber 1969
American cockroach	Periplaneta americana	Priplaneta	Insecta	Low	60	25	60	42.5	ERG	Miall 1978	White	stroboscopic lamp	Gas Discharge
Migratory locust	Locusta migratoria	Locusta	Insecta	High	90	40	90	65	ERG	Miall 1978	White	stroboscopic lamp	Gas Discharge
Chinese tussah moth	Antheraea pernyi	Antheraea	Insecta	Low	70	70		70	ERG	Miall 1978	White	stroboscopic lamp	Gas Discharge
Emperor moth	Saturnia pavonia	Saturnia	Insecta	Low	85	65	85	75	ERG	Miall 1978	White	stroboscopic lamp	Gas Discharge
Fruit fly	Drosophila hydei	Drosophila	Insecta	High	100	60	100	80	ERG	Miall 1978	White	stroboscopic lamp	Gas Discharge
Tsetse fly	Glossina morsitans	Glossina	Insecta	High	205	85	205	145	ERG	Miall 1978	White	stroboscopic lamp	Gas Discharge
Honeybee	Apis mellifera	Apis	Insecta	High	200	NA	200	200	Behavioural	Srinivasan 1984
Honeybee	Apis mellifera	Apis	Insecta	High	300	100	300	200	Behavioural	Van Praagh 1972	White	FluorecentLightBulb	Luminescent
Dragonflies	Anisoptera	Anisoptera	Insecta	High	300	180	300	240	ERG	Autrum & Gallwitz 1951		Xenon Arc Lamp	Gas Discharge
Honeybee	Apis mellifera	Apis	Insecta	High	300	180	300	240	ERG	Autrum & Stoecker 1950		Xenon Arc Lamp	Gas Discharge
Blow-fly	Calliphoridae	Calliphora	Insecta	High	300	180	300	240	ERG	Autrum 1950		Xenon Arc Lamp	Gas Discharge
Black Fire Beetle	Melanophila acuminata	Melanophila	Insecta	High	500	300	500	400	ERG	Hammer et al. 2001	Various	Laser
Isopod	Glyptonotus antarcticus	Glyptonoyus	Malacostraca	Low	11	10	12	11	ERG	Meyer-Rochow & Laughlin 1997
Pandalid shrimp	Plesionika rossignoli	Plesionika	Malacostraca	Low	14			14	ERG	Frank 2003	490nm	Monochromator	Monochromator
Oplophorid shrimp	Acanthephyra purpurea	Acanthephyra	Malacostraca	Low	18			18	ERG	Frank 2003	490nm	Monochromator	Monochromator
Penaeid shrimp_	Funchalia villosa	Funchalia	Malacostraca	Low	21			21	ERG	Frank 2003	490nm	Monochromator	Monochromator
Glass shrimp	Pasiphaea multidentata	Pasiphaea	Malacostraca	Low	21			21	ERG	Frank 2003	490nm	Monochromator	Monochromator
Sergestid_shrimp	Sergestes arcticus	Sergestes	Malacostraca	Low	21			21	ERG	Frank 2003	490nm	Monochromator	Monochromator
Oplophorid shrimp	Systellaspis debilis	Systellaspis	Malacostraca	Low	21	21		21	ERG	Frank 1999	490nm	Monochromator	Monochromator
Oplophorid shrimp	Systellaspis debilis	Systellaspis	Malacostraca	Low	21			21	ERG	Frank 2003	490nm	Monochromator	Monochromator
Oplophorid shrimp	Janicella spinicauda	Janicella	Malacostraca	Low	23			23	ERG	Frank 2003	490nm	Monochromator	Monochromator
Euphausiid shrimp	Meganyctiphanes norvegica	Meganyctiphanes	Malacostraca	Low	23			23	ERG	Frank 2003	490nm	Monochromator	Monochromator
Euphausiid shrimp	Euphausia gibboides	Euphausia	Malacostraca	Low	24			24	ERG	Frank 2003	490nm	Monochromator	Monochromator
Penaeid shrimp	Funchalia villosa	Funchalia	Malacostraca	Low	24	24		24	ERG	Frank 1999	490nm	Monochromator	Monochromator
Sergestid shrimp	Sergia filictum	Sergia	Malacostraca	Low	25	25		25	ERG	Frank 1999	490nm	Monochromator	Monochromator
Euphausiid shrimp	Nematoscelis megalops	Nematoscelis	Malacostraca	Low	28			28	ERG	Frank 2003	490nm	Monochromator	Monochromator
Oplophorid shrimp	Janicella spinacaud	Janicella	Malacostraca	Low	31	31	31	31	ERG	Frank 1999	490nm	Monochromator	Monochromator
Oplophorid shrimp	Janicella spinacauda	Jancella	Malacostraca	Low	31	32		32	ERG	Frank 1999	490nm	Monochromator	Monochromator
Oplophorid shrimp	Oplophorus gracilirostris	Oplophorus	Malacostraca	Low	32	32		32	ERG	Frank 1999	490nm	Monochromator	Monochromator
Euphausiid shrimp	Nematobrachion boopis	Nematobrachion	Malacostraca	Low	33			33	ERG	Frank 2003	490nm	Monochromator	Monochromator
Euphausiid shrimp	Stylocheiron maximum	Stylocheiron	Malacostraca	Low	34			34	ERG	Frank 2003	490nm	Monochromator	Monochromator
Euphausiid shrimp	Stylocheiron maximus	Stylocheiron	Malacostraca	Low	36	36		36	ERG	Frank 1999	490nm	Monochromator	Monochromator
Euphausiid shrimp	Nematobrachion sexspinosus	Nematobrachion	Malacostraca	Low	36			36	ERG	Frank 2003	490nm	Monochromator	Monochromator
Euphausiid shrimp	Nematobranchion flexipes	Nematobranchion	Malacostraca	Low	44	44		44	ERG	Frank 1999	490nm	Monochromator	Monochromator
North American Crayfish	Cambarus spp	Cambarus	Malacostraca	Low	56	50	56	53	ERG	Waterman 1981
Hermit crabs	Pagurus spp	Pagursu	Malacostraca	Variable	56	50	56	53	ERG	Waterman 1981
Decapod	Jasus edwardsii	Jasus	Malacostraca	Low	60	50	60	55	ERG	Meyer-Rochow & Tiang, 1984
Euphausiid shrimp	Nematobranchion sexspinosus	Nematobranchion	Malacostraca	Low	56	56		56	ERG	Frank 1999	490nm	Monochromator	Monochromator
Isopod	Ligia occidentalis	Ligia	Malacostraca	High	120	120	120	120	ERG	Ruck & Jahn, 1954	White	IncandecentLightBulb	Incandescent
Harp seal	Pagophilus groenlandicus	Pagophilus	Mammalia	High	33	13	32	22.5	Behavioural	Bernholz & Matthews 1975	White	XenonFlashTubeStrobe	Gas Discharge
Brown Rat	Rattus norvegicus	Rattus	Mammalia	Low	30	20	30	25	ERG	Williams et al. 1985	White	HighSpeed FlourecentTube	Luminescent
Cat	Felis domesticus	Felis	Mammalia	High	55	40	55	47.5	ERG	Loop and Berkeley 1975	White	IncandecentLightBulb	Incandescent
Human	Homo sapiens	Homo	Mammalia	High	60	50	60	55	ERG	Sekular and Blake 2002
Human	Homo sapiens	Homo	Mammalia	High	60	60		60	Behavioural	Hecht & Verrijp 1933	White	IncandecentLightBulb	Incandescent
Human	Homo sapiens	Homo	Mammalia	High	60	60		60	Behavioural	Landis 1954	Various
Tree shrew	Tupaia belangeri	Tupaia	Mammalia	High	70	50	70	60	Behavioural	Callahan and Petry 1999		CathodeRayTube	Luminescent
Rhesus macaque	Macaca mulatta	Macaca	Mammalia	High	61	61		61	Behavioural	Symmes 1962
American red squirrel	Tamiasciurus hudsonicus	Tamiasciurus	Mammalia	High	65			65	ERG	Tansley et al. 1961	White	Xenon Arc Lamp	Gas Discharge
Dog	Canis familiaris	Canis	Mammalia	High	80	70	80	75	Behavioural	Coile et al. 1989	White	HighSpeed FlourecentTube	Luminescent
Rhesus Monkey	Macaca mulatta	Macaca	Mammalia	High	95	95		95	ERG	Shumake et al. 1968	White	IncandecentLightBulb	Incandescent
Ground squirrel	Spermophilus laterali	Citellus	Mammalia	High	120			108	ERG	Tansley et al. 1961	White	Xenon Arc Lamp	Gas Discharge
Yellow-pine Chipmunk	Neotamias amoenus	Neotamis	Mammalia	High	100			108	ERG	Tansley et al. 1961	White	Xenon Arc Lamp	Gas Discharge
Anole	Anolis neckeri	Anolis	Reptilia	High	26	26.1		26.1	ERG	Jenssen and Swenson 1974	White	Floodlight	Incandescent
Anole	Anolis limifrons	Anolis	Reptilia	High	29	27.9	29.1	28.5	ERG	Jenssen and Swenson 1974	White	Floodlight	Incandescent
Anole	Anolis valencienni	Anolis	Reptilia	High	33	33.4		33.4	ERG	Jenssen and Swenson 1974	White	Floodlight	Incandescent
Anole	Anolis sagrei	Anolis	Reptilia	High	35	33.8	35	34.4	ERG	Jenssen and Swenson 1974	White	Floodlight	Incandescent
Anole	Anolis carolinensis	Anolis	Reptilia	High	36	33	36.1	34.55	ERG	Jenssen and Swenson 1974	White	Floodlight	Incandescent
Anole	Anolis grahami	Anolis	Reptilia	High	36	33.4	35.9	34.65	ERG	Jenssen and Swenson 1974	White	Floodlight	Incandescent
Anole	Anolis auratus	Anolis	Reptilia	High	44	39.4	43.5	41.45	ERG	Jenssen and Swenson 1974	White	Floodlight	Incandescent
Anole	Anolis gundlachi	Anolis	Reptilia	High	55	45	55	50	ERG	Fleishman et al. 1995	White	Xenon Arc Lamp	Gas Discharge
Tuatara	Sphenodon punctatus	Spenodon	Reptilia	Low	65	45.61	65.09	55.35	Behavioural	Walls 1934
Tuatara	Sphenodon punctatus	Spenodon	Reptilia	Low	65	45.61	65.09	55.35	Behavioural	Woo et al. 2008	White	IncandecentLightBulb	Incandescent
Anole	Anolis cristatellus	Anolis	Reptilia	High	70	47	70	58.5	ERG	Fleishman et al. 1995	White	Xenon Arc Lamp	Gas Discharge
Anole	Anolis pulchellus	Anolis	Reptilia	High	63	63		63	ERG	Fleishman et al. 1995	White	Xenon Arc Lamp	Gas Discharge
